# Supplementary material for: Chenodeoxycholic Acid Has Non-Thermogenic, Mitodynamic Anti-Obesity Effects in an In Vitro CRISPR/Cas9 Model of Bile Acid Receptor TGR5 Knockdown
Source: Int J Mol Sci. 2021 Oct 29;22(21):11738. doi: 10.3390/ijms222111738 (PMC8584144; doi:10.3390/ijms222111738)
Supplement: Supplementary file 1 [file ijms-22-11738-s001.zip]

Archive with 5 entries (5 files):
- Supplementary Data.pdf
- Supplementary Figure WB.pdf
- Supplementary Schematic.pdf
- Supplementary Table S1.pdf
- Supplementary Table S2.pdf
